# Supplementary material for: New Tools for Health: COMUNI Questionnaire to Measure Dietary Quality of University Menus
Source: Nutrients. 2025 Dec 11;17(24):3873. doi: 10.3390/nu17243873 (PMC12736357; doi:10.3390/nu17243873)
Supplement: Supplementary file 1 [file nutrients-17-03873-s001.zip]

Archive with 1 entries (1 files):
- nutrients-4008428-supplementary.pdf
